# Supplementary material for: Social media, adolescent mental health, and diet: a policy content analysis
Source: BMC Public Health. 2026 Mar 12;26:1290. doi: 10.1186/s12889-026-26786-7 (PMC13097848; doi:10.1186/s12889-026-26786-7)
Supplement: Supplementary file 1 — Supplementary Material 1. [file 12889_2026_26786_MOESM1_ESM.xlsx]

## Sheet: Suppl Table 1
Supplementary Table 1				Keywords/Phases Searched
				SOCIAL MEDIA				DIET											MENTAL HEALTH
	Reference	Document Title	Document Aim (Note: A lack of quotation marks indicates paraphrasing by the data collector in lieu of clearly outlined purpose/aim statement within the document).	social media	social network	digital media	social platform	diet*	eating	over-eat*, overeat	binge-eat, binging	disordered-eat	eating disorder	unhealth*	junk food	fast food	sugar*	processed food	mental health	body image	depress*	anxiety, anxi*	self-esteem, self esteem	stress	lonel*	interpersonal
1	Council of Europe (2018)	Guidelines to Respect, Protect and Fulfil the Rights of the Child in the Digital Environment: Recommendation CM/Rec(2018)7 of the Committee of Ministers	"The present guidelines are intended to provide assistance to relevant stakeholders in the implementation of the rights enshrined in international and European human rights conventions and standards, in the light of the case law of the European Court of Human Rights. They seek in particular to: a. guide States in formulating legislation, policies and other measures to promote the realisation of t…	-	2	1	1	-	-	-	-	-	-	-	-	-	-	-	-	-	-	-	-	-	-	-
2	European Commission (2022)	New Better Internet for Kids Strategy (BIK+): Compendium of EU Formal Texts Concerning Children in the Digital World	This document is a collection of formal texts from the EU regarding children's engagement with the digital environment, as part of the "New Better Internet for Kids Strategy (BIK+)"	5	1	-	-	-	-	-	-	-	-	-	-	-	1	-	1	-	-	-	-	-	-	1
3	European Commission (2023)	Communication from the Commission to the European Parliament, The Council, The European Economic and Social Committee and the Committee of the Regions on a Comprehensive Approach to Mental Health	"This Communication is the beginning of a new strategic approach to mental health, cross-sectoral in nature, going beyond health policy. It focuses on how to bring relief to people suffering from mental health and on prevention policies. It draws on three guiding principles that should apply to every EU citizen: (i) to have access to adequate and effective prevention, (ii) to have access to high …	3	-	-	-	-	-	-	-	-	1	1	-	-	-	-	240	-	11	7	1	17	8	-
4	International Telecommunication Union (2020)	Guidelines for Industry on Child Online Protection 2020	"The purpose of this document is to provide a direction for ICT industry stakeholders to build their own child online protection (COP) resources. The aim of these guidelines for industry on child online protection is to provide a useful, flexible and user-friendly framework for both enterprise visions and their responsibility to protect users. They are also aimed at establishing the foundation fo…	15	11	1	-	-	-	-	-	-	-	-	-	-	1	-	-	-	1	-	-	-	-	-
5	GCC, UNFPA, Izutsu Takashi (2021)	Guidance on Protecting, Promoting and Caring for Mental Health and Psychosocial Well-being of Young People	"[...] the guidance note sets out key action points and recommendations based on multi-sector, human rights-based approach with reaffirming mental health as a positive state of well-being and essential part of everyone’s life." (p.5)	-	1	-	-	1	-	-	-	-	-	-	-	-	-	-	226	-	7	6	1	6	2	1
6	OECD (2018)	Children & Young People’s Mental Health in the Digital Age: Shaping the Future	"To help countries address children and young people’s mental health challenges in the digital age [includes collated evidence and recommendations]" (p.3)	36	5	-	-	1	3	-	-	-	-	-	-	-	-	-	15	9	13	10	1	3	-	-
7	OECD (2023)	Recommendation of the Council on Children in the Digital Environment, OECD/LEGAL/0389	"The Recommendation aims to help governments better address technological, legal and policy advances, identify tools that can continue to support children in realising the opportunities of the digital environment, and address the new and evolving risks that they may encounter in it. It highlights the importance of the shared responsibility of all actors in ensuring that the highly complex digital…	-	-	-	-	-	-	-	-	-	-	-	-	-	-	-	-	-	-	-	-	-	-	-
8	PAHO (2018)	Plan of Action for Women's, Children's, and Adolescent Health 2018-2030	Related to the 2016 Global Strategy for Women’s, Children’s, and Adolescents’ Health: "Mindful that realization of this vision and attainment of the specific goals and targets call for concerted action by the health sector and the wider sphere of public authority, as well as necessary action related to the social determinants of health, PAHO is proposing an integrated Plan of Action for Women’s, …	1	-	-	-	-	-	-	-	-	-	-	-	-	-	-	5	-	-	-	-	-	-	1
9	PAHO (2023)	Policy for Improving Mental Health	"This document presents a policy to guide and support Member States of the Pan American Health Organization (PAHO) and the Pan American Sanitary Bureau (PASB) in their technical cooperation to improve mental health as a priority for advancing health, social, and economic development in the Region in the context of the COVID-19 pandemic and beyond." (pg. 5)	-	-	-	-	-	-	-	-	-	-	-	-	-	-	-	100+	-	4	4	-	1	-	-
10	EU (2022)	Regulation (EU) 2022/2065 of the European Parliament and of the Council of 19 October 2022 on a Single Market For Digital Services and amending Directive 2000/31/EC (Digital Services Act)	This is an EU regulation whose aim is to tackle issues online, including the sale of illegal products, hate speech, fake news and disinformation.	3	-	-	-	-	-	-	-	-	-	-	-	-	-	-	-	-	-	-	-	-	-	3
11	UNESCO (2022)	UNESCO Strategy on Education for Health and Well-being	"This strategy, revised and updated since its first iteration in 2016, presents UNESCO’s vision for better health and education outcomes for all learners. It will guide UNESCO’s work in collaboration with UN agencies, multi-lateral organizations and civil society to put health and well-being at the top of the education agenda." (pg. 3)	3	-	-	-	2	2	-	-	-	-	1	-	-	-	-	25	-	4	8	1	3	-	1
12	UNICEF (2018)	A Child Rights-based Approach to Food Marketing: A Guide for Policy Makers	"A Child Rights-Based Approach to Food Marketing: A Guide for Policy Makers offers a legal analysis that links the WHO Recommendations with a human rights framework, particularly the Convention on the Rights of the Child. In this analysis, the CRC provides the foundation for a child rights-based approach to ending childhood obesity and the prevention of non-communicable diseases." (pg. 4)	6	7	3	-	15	7	1	-	-	-	150+	-	5	23	1	4	-	-	-	1	1	-	-
13	UNICEF (2018)	Policy Guide on Children and Digital Connectivity	"This policy guide, developed by the Division of Data, Research and Policy, is intended for an internal UNICEF audience engaging with policymakers, businesses and other stakeholders at national, regional and global levels to help our communication and policy advocacy efforts. It can also be used by external audiences to help others understand the implications of digital connectivity for children …	7	-	3	-	-	-	-	-	-	-	-	-	-	-	-	-	-	-	-	-	-	-	-
14	UNICEF (2019)	Prevention of Overweight and Obesity in Children and Adolescents: UNICEF Programming Guidance	"This document offers a step-by-step framework intended to guide country level interventions. The first step is to undertake a situation analysis of overweight in children of all age groups, after which UNICEF needs to select a relevant set of interventions, in coordination with the government and other partners." (pg. 5)	3	3	-	-	28	7	-	-	-	-	23	2	-	30	4	-	1	1	-	1	-	-	-
15	UNICEF (2020)	Nutrition, For Every Child: UNICEF Nutrition Strategy 2020-2030	"The goal of the Strategy is 'to protect and promote diets, services and practices that support optimal nutrition, growth and development for all children, adolescents and women'. This goal aims to contribute to the goal of the 2030 Agenda for Sustainable Development to ensure children’s access to nutritious diets and to end child malnutrition in all its forms." (pg. ix)	2	1	1	-	200+	11	-	-	-	1	8	1	6	10	12	1	1	1	-	1	1	-	1
16	UNICEF (2021)	The State of the World’s Children 2021: On My Mind – Promoting, protecting and caring for children’s mental health	State of the World's Children (SOWC) is an annual report by UNICEF that examines a key issue affecting children. In 2021, this report was focused on children's mental health.	15	1	-	-	1	4	-	-	-	3	-	-	-	-	-	1200+	3	100+	80+	8	80+	7	12
17	UNICEF (2021)	Programming Guidance: Nutrition in Middle Childhood and Adolescence	"This Guidance on Nutrition in Middle Childhood and Adolescence articulates UNICEF’s programme priorities for children during this period, in line with the UNICEF Nutrition Strategy 2020–2030. These programming priorities are: (1) nutritious foods, in schools and beyond; (2) healthy food environments, in schools and beyond; (3) micronutrient supplementation and deworming; (4) nutrition education …	5	2	4	-	140	39	-	-	-	1	25	-	2	17	4	6	1	-	-	-	2	-	8
18	UNICEF (2021)	Policy Brief: Marketing of Unhealthy Foods and Non-Alcoholic Beverages to Children	"This policy brief explains how effective marketing restrictions can be a powerful tool to safeguard children’s right to a healthier future." (pg. 1)	5	-	1	-	15	4	-	-	-	-	87	-	-	15	8	-	-	1	-	1	-	-	-
19	UNICEF (2022)	UNICEF Technical Note on Effective Regulatory Approaches to Protect, Support and Promote Better Diets and Create Healthy Food Environments for Children	"This Technical Note has been prepared to help UNICEF staff advocate for policies to protect, promote and support healthy diets for children as recommended by the UNICEF Nutrition Strategy 2020–2030 and UNICEF’s Guidance on the Prevention of Overweight and Obesity in Children and Adolescents (UNICEF Guidance).1,2 This document provides a high-level summary of the global mandates for action, ident…	2	1	-	-	31	3	-	-	-	-	29	1	-	43	7	-	-	-	-	-	1	-	-
20	UNICEF (2023)	Digital Marketing of Unhealthy Food and Beverages to Children and Adolescents in Latin America and the Caribbean	"The objectives of this document are to: (a) present the main results of an analysis of the scientific evidence of the last 10 years on the exposure to and persuasive power of the digital marketing of food and non-alcoholic beverages to children and adolescents, and (b) provide evidence-based public policy recommendations addressed to politicians and legislators, in order to contribute to the dev…	25	-	4	-	4	2	-	-	-	-	42	1	6	4	-	-	-	-	-	-	-	-	-
21	UN (2018)	Youth2030 Working With and For Young People	"The Strategy aims to facilitate increased impact and expanded global, regional and country-level action to address the needs, build the agency and advance the rights of young people in all their diversity around the world, and to ensure their engagement and participation in the implementation, review and follow-up of the 2030 Agenda for Sustainable Development as well as other relevant global ag…	-	-	-	-	-	-	-	-	-	-	-	-	-	-	-	2	-	-	-	-	-	-	1
22	UN (2021)	Committee on the Rights of the Child: General comment No. 25 (2021) on children’s rights in relation to the digital environment	"In the present general comment, the Committee explains how States parties should implement the Convention in relation to the digital environment and provides guidance on relevant legislative, policy and other measures to ensure full compliance with their obligations under the Convention and the Optional Protocols thereto in the light of the opportunities, risks and challenges in promoting, respe…	1	1	1	-	-	-	-	-	-	1	2	-	-	-	-	2	-	-	-	-	-	-	-
23	WHO (2022)	WHO European framework for action on mental health 2021–2025	"The WHO European Framework for Action on Mental Health (EFAMH), covering the period 2021–2025, sets out a response to current mental health challenges arising from the negative impact that the COVID-19 pandemic has had on population mental health and well-being. The EFAMH provides a coherent basis for intensified efforts to mainstream, promote and safeguard mental well-being as an integral eleme…	-	2	-	-	-	-	-	-	-	-	-	-	-	-	-	250+	-	6	4	-	7	3	-
24	WHO (2018)	Guideline: Implementing Effective Actions for Improving Adolescent Nutrition	"This publication is a derivative product summarizing the global, evidence-informed recommendations and principles of the World Health Organization (WHO) that address malnutrition in all its forms in adolescents with the aim of ensuring healthy lives and well-being among this group. The purpose of this publication is to facilitate the implementation of existing WHO guidelines and identify the nor…	1	2	-	-	62	9	-	-	-	1	6	-	1	18	2	4	-	8	7	1	1	-	3
25	WHO (2018)	Monitoring and Restricting Digital Marketing of Unhealthy Products to Children and Adolescents	"The WHO European Office for the Prevention and Control of Noncommunicable Diseases organized an expert meeting on monitoring of digital marketing of unhealthy products to children and adolescents in June 2018. Based on that meeting, this report aims to provide a tool to support Member States in monitoring digital marketing of unhealthy products to children; the resulting tool – the so-called CLI…	64	3	5	-	3	1	-	-	-	-	70+	-	-	7	-	2	-	1	1	-	-	-	-
26	WHO (2018)	Strategic Guidance on Accelerating Actions for Adolescent Health in South-East Asia Region (2018–2022)	"The Regional Strategic Guidance is intended to provide direction to national governments, partners, donors and civil society stakeholders in designing or strengthening national and subnational adolescent health plans to address high priority health issues through multisectoral actions." (pg. 17)	3	-	-	-	5	1	-	-	-	-	1	-	1	-	-	17	-	19	8	-	3	2	4
27	WHO (2020)	Guidelines on mental health promotive and preventive interventions for adolescents : helping adolescents thrive.	"These Guidelines on promotive and preventive mental health interventions for adolescents: helping adolescent thrive (HAT guidelines) provide evidence-informed recommendations on psychosocial interventions to promote positive mental health and prevent mental disorders among adolescents. These guidelines, the UNICEF/WHO HAT toolkit and other related implementation tools aim to support evidence-inf…	4	1	2	-	-	-	-	-	-	-	-	-	-	-	-	450+	-	150+	100+	-	44	-	9
28	WHO (2021)	Comprehensive Mental Health Action Plan (2013-2030)	"This updated comprehensive mental health action plan, endorsed by the Seventy-fourth World Health Assembly in decision WHA74(14), builds upon its predecessor, the Comprehensive Mental Health Action Plan 2013–2020, by including revised indicators and options for implementation as well as updated global targets. The plan retains the emphasis on a life-course approach and on actions to promote ment…	1	-	-	-	-	1	-	-	-	-	-	-	-	-	-	300+	-	9	1	-	7	-	-
29	WHO, UNICEF (2021)	Helping Adolescents Thrive Toolkit: Strategies to Promote and Protect Adolescent Mental Health and Reduce Self-harm and Other Risk Behaviours	"This guidance document, the HAT toolkit, has been developed to improve programming for adolescent mental health promotion and prevention and to support the implementation of the WHO HAT guidelines on mental health promotive and preventive interventions for adolescents. The toolkit describes evidence-informed approaches for promoting positive mental health, preventing mental health conditions, an…	6	5	1	-	-	-	-	-	-	-	-	-	-	-	-	500+	1	49	36	4	57	-	-
30	WHO (2022)	World Mental Health Report: Transforming Mental Health for All	"The World mental health report: transforming mental health for all is designed to inspire and inform better mental health for everyone everywhere. Drawing on the latest evidence available, showcasing examples of good practice from around the world, and voicing people’s lived experience, it highlights why and where change is most needed and how it can best be achieved. It calls on all stakeholder…	13	5	-	-	6	6	-	-	-	4	4	-	-	-	-	3000+	1	250+	100+	6	140+	9	13
31	WHO (2023)	Regional Framework for the Future of Mental Health in the Western Pacific 2023–2030	"Informed by a planning method known as backcasting and co-created through dialogue and consultation, this new Regional Framework for the Future of Mental Health in the Western Pacific 2023–2030 builds on the vision delineated in For the Future: Towards the Healthiest and Safest Region. For the Future is the shared vision for the work of the World Health Organization (WHO), Member States and part…	4	4	1	-	3	-	-	-	1	2		-	-	-	-	700+	-	15	12	-	10	8	-
